# Supplementary material for: Identifying lncRNA-mediated regulatory modules via ChIA-PET network analysis
Source: BMC Bioinformatics. 2019 May 29;20:292. doi: 10.1186/s12859-019-2900-8 (PMC6540383; doi:10.1186/s12859-019-2900-8)
Supplement: Supplementary file 2 — In this excel file we provide the results from clustering analysis of the biggest connected component of each chromosome, in order to assist future experimental studies. For each component, we report the results from those values of α and θ yielding the best partition according to the MI ratio criteria. We report the clustering parameters, the resulting MI ratio, the number of obtained modules per component, the number of lncRNAs, protein-coding gene, as well as the overall number of nodes for each component. Note when the genomic coordinates of a gene and a lncRNA overlap, both the gene and the lncRNA name are reported for the same node. Sheet 2 of this file contains the results of GO/KEGG enrichment analysis for the modules of each chromosome’s biggest component. (XLSX 25 kb) [file 12859_2019_2900_MOESM2_ESM.xlsx]

## Sheet: supplamentary_table
chromosome	best alpha	best theta	No. Clusters	MI ratio	MI ratio lncRNA interactions	Total No. Nodes	Total No. Genes	Total No. lncRNAs	Cluster0	Cluster1	Cluster2	Cluster3	Cluster4	Cluster5	Cluster6	Cluster7	Cluster8	Cluster9	Cluster10	Cluster11	Cluster12
chr1	0.8	1000	11	1.63	2.03	503	200	30	genes: HES2/ESPN, ESPN, PLEKHG5, MTOR, UBIAD1, AADACL4, SZRD1, SZRD1/SPATA21, SPATA21, NECAP2, HIST2H2BE, CERS2, ANXA9, ANXA9/FAM63A, FAM63A, FAM63A/PRUNE, PRUNE, BNIPL/PRUNE, CDC42SE1, CDC42SE1/GABPB2; lncRNAs: RP4-798A10.2, CH17-373J23.1, RP11-403I13.5	genes: GABPB2, SEMA6C, SCNM1, VPS72, PIP5K1A, PSMD4, ZNF687, PI4KB/ZNF687, PI4KB, RFX5, SELENBP1, PSMB4, PSMB4/POGZ, POGZ, TUFT1, MRPL9, TDRKH; lncRNAs: RP11-68I18.10, RP11-126K1.9	genes: PPP1R8, THEMIS2, RPA2, XKR8, PTAFR, DNAJC8, ATPIF1/DNAJC8, ATPIF1, SESN2, MED18, PHACTR4, RCC1, TRNAU1AP, TRNAU1AP/TAF12, TAF12, GMEB1, YTHDF2, EPB41, TMEM200B/EPB41, TMEM200B, SRSF4, MECR, PTPRU; lncRNAs: RP5-1092A3.5, RP4-669K10.8, SNHG12, RP11-442N24__B.1/RNU11, RNU11, RP1-212P9.3	genes: UQCRHL, SPEN, ZBTB17, HSPB7, HSPB7/CLCNKA, CLCNKA, CLCNKB, CLCNKB/FAM131C, FAM131C, ARHGEF19, C1orf134/RSG1, RSG1, FBXO42, SZRD1/FBXO42; lncRNAs: FLJ37453	genes: VPS13D, DHRS3; lncRNAs: RP5-888M10.2, RP11-474O21.5	genes: DMAP1, DMAP1/ERI3, ERI3, RNF220, TMEM53/RNF220, TMEM53, KIF2C, RPS8, TCTEX1D4/BTBD19/PLK3/PTCH2, PLK3, TCTEX1D4/BTBD19/PLK3, TCTEX1D4/PLK3, TCTEX1D4/BTBD19, BTBD19, PTCH2, EIF2B3, HECTD3/UROD/ZSWIM5, HECTD3/UROD, UROD/ZSWIM5, UROD, ZSWIM5, MUTYH/HPDL, MUTYH, MUTYH/TOE1, TOE1/TESK2, TESK2, CCDC163P/MMACHC, PRDX1/MMACHC, PRDX1, AKR1A1, NASP, NASP/CCDC17, CCDC17, GPBP1L1, TMEM69/GPBP1L1, IPP,…	genes: HIST2H2AA3/HIST2H2AA4, HIST2H2BE/HIST2H2AC/HIST2H2AB/BOLA1, HIST2H2BE/HIST2H2AC/HIST2H2AB, BOLA1, SV2A, SF3B4, OTUD7B, VPS45, PLEKHO1, ANP32E, CA14, CA14/APH1A, APH1A, CIART, CIART/MRPS21, MRPS21, PRPF3, RPRD2, TARS2, ECM1/TARS2, ECM1, ADAMTSL4, MCL1, ENSA, GOLPH3L, CTSS, CTSK, ARNT, SETDB1; lncRNAs: FALEC, ADAMTSL4-AS1, RP11-316M1.3	genes: GPR153, ACOT7, HES2, TNFRSF25/ESPN, NOL9, NOL9/TAS1R1, TAS1R1, ZBTB48/TAS1R1, KLHL21, PHF13/KLHL21; lncRNAs: none	genes: none; lncRNAs: RP11-495P10.6, RP11-495P10.3	genes: PDE4DIP, HFE2, TXNIP, POLR3GL, RBM8A, RBM8A/PEX11B, ITGA10, PIAS3, PIAS3/NUDT17, NUDT17; lncRNAs: SEC22B, RP11-458D21.1, RP11-353N4.8	genes: NBPF1, CROCC, ATP13A2, SDHB, SH2D5, HP1BP3, EIF4G3, PRKAB2, CHD1L, HIST2H2BF; lncRNAs: RP4-798A10.7, RP5-875O13.1, RP5-1182A14.5, RP1-37C10.3, RP11-337C18.8/RP11-337C18.10, RP11-337C18.10, RP11-196G18.22	genes: SRM, EXOSC10, FBXO2/FBXO44, FBXO2, FBXO44/FBXO6, FBXO6, MAD2L2, AGTRAP, C1orf167, C1orf167/MTHFR, MTHFR, MTHFR/CLCN6, KIAA2013, MFN2, MIIP, TNFRSF8, TNFRSF1B; lncRNAs: none
chr2	0.7	1000	2	2.40	1.48	64	17	2	genes: none; lncRNAs: none	genes: MCFD2, MCFD2/TTC7A, TTC7A, EPCAM, MSH2, MSH6, MSH6/FBXO11; lncRNAs: AC073283.4	genes: ATL2, HNRNPLL, GALM, SRSF7/GEMIN6/GALM, SRSF7/GALM, SRSF7, SRSF7/GEMIN6, GEMIN6, DHX57, SOS1; lncRNAs: AC016995.3
chr3	0.9	500	4	1.40	2.19	70	42	4	genes: COL7A1, UQCRC1, SLC26A6, SLC26A6/CELSR3, CELSR3, NCKIPSD; lncRNAs: RP11-572O6.1	genes: IP6K2, PRKAR2A, ARIH2OS/ARIH2, ARIH2, WDR6/P4HTM, WDR6/NDUFAF3/IMPDH2/DALRD3/QRICH1, NDUFAF3/DALRD3, NDUFAF3/IMPDH2/DALRD3, IMPDH2/QRICH1, IMPDH2, QRICH1/QARS, QARS, LAMB2/USP19, USP19, CCDC71; lncRNAs: none	genes: CCDC12, CCDC12/NBEAL2, NBEAL2, CSPG5, SMARCC1; lncRNAs: RP11-708J19.1	genes: CDC25A, ZNF589, NME6/ZNF589, PLXNB1, CCDC51, SHISA5, PFKFB4, UCN2/PFKFB4/COL7A1; lncRNAs: RP11-24C3.2	genes: KIF9, KLHL18, PTPN23, SCAP, ELP6, DHX30, DHX30/MAP4, MAP4; lncRNAs: KIF9-AS1
chr4	0.9	100	2	1.78	1.66	52	28	1	genes: WHSC1, NELFA, C4orf48/NELFA, C4orf48, NAT8L; lncRNAs: none	genes: NELFA/WHSC1, POLN, MXD4, ZFYVE28, RNF4, FAM193A, TNIP2, SH3BP2, MFSD10, NOP14/GRK4, HTT; lncRNAs: none	genes: FGFRL1, SPON2, CTBP1, MAEA, UVSSA, FAM53A, SLBP, TMEM129/TACC3, TMEM129, TACC3, FGFR3, LETM1; lncRNAs: CTBP1-AS2
chr5	0.7	1000	2	2.07	1.49	43	23	2	genes: HSPA9, PAIP2; lncRNAs: none	genes: HNRNPA0, PKD2L2, FAM13B, KIF20A/BRD8, KIF20A, KIF20A/CDC23, CDC23, CDC25C, FAM53C/CDC25C, FAM53C/KDM3B, KDM3B, REEP2, EGR1, ETF1; lncRNAs: RP11-381K20.4, RP11-381K20.2	genes: CTNNA1, SIL1, SLC23A1, PROB1/MZB1, PROB1/SPATA24, SPATA24, DNAJC18; lncRNAs: none
chr6	0.9	100	4	1.37	0.96	337	99	13	genes: PSMG4/SLC22A23, SLC22A23, HIST1H2AA/HIST1H2BA, HIST1H2AH, HIST1H2BM; lncRNAs: U91328.21/U91328.19	genes: HIST1H3A/HIST1H4A, HIST1H4B/HIST1H3B/HIST1H2AB, HIST1H3B/HIST1H2AB, HIST1H2BB, HIST1H2AC/HIST1H2BB, HIST1H1E/HIST1H2BD, HIST1H2BD, HIST1H4D, HIST1H2BF/RP1-34B20.21, HIST1H2BF/HIST1H4E/RP1-34B20.21, HIST1H4E, HIST1H2BG/HIST1H2AE, HIST1H2AE, HIST1H1D, HIST1H3F, HIST1H4H, BTN3A1, HMGN4, ABT1, ZNF322, HIST1H2BJ, HIST1H2AG/HIST1H2BJ, HIST1H2AG/HIST1H4I/HIST1H2BJ, HIST1H2AG, HIST1H4I, HIST1H4I/H…	genes: WRNIP1, SERPINB1, SERPINB9, SERPINB6, NQO2, RIPK1, RIPK1/BPHL, BPHL, TUBB2A, TUBB2B, PSMG4; lncRNAs: SERPINB9P1, RP1-90J20.2, RP1-40E16.2, RP1-40E16.9, RP3-406P24.4/RP3-406P24.3	genes: ITPR3, UQCC2, HMGA1, C6orf1/HMGA1, C6orf1, NUDT3, NUDT3/RPS10-NUDT3, RPS10-NUDT3, PACSIN1, C6orf106, SNRPC, UHRF1BP1, TAF11/ANKS1A, TAF11, ANKS1A; lncRNAs: LINC00336	genes: SCUBE3, ZNF76, DEF6/ZNF76, PPARD, FANCE, RPL10A/FANCE, RPL10A, TEAD3, TEAD3/TULP1, TULP1, FKBP5; lncRNAs: RP3-510O8.4
chr7	0.7	1000	2	1.64	0.51	88	58	3	genes: SMURF1, TRIM4; lncRNAs: AC073842.19	genes: PDAP1, PDAP1/BUD31, ZNF789, ZKSCAN5/ZNF789, ZKSCAN5, FAM200A, FAM200A/GS1-259H13.13, GS1-259H13.13, ZSCAN25, CYP3A5; lncRNAs: none	genes: ZKSCAN1, ZSCAN21, ZNF3, COPS6, AP4M1/MCM7, TAF6, MBLAC1, LAMTOR4, LAMTOR4/C7orf43, C7orf43/GAL3ST4, GAL3ST4, GPC2, STAG3, STAG3/GATS, PILRA, ZCWPW1, MEPCE/ZCWPW1, MEPCE, MEPCE/PPP1R35, C7orf61, C7orf61/TSC22D4, TSC22D4, TSC22D4/NYAP1, NYAP1, AGFG2, LRCH4, LRCH4/FBXO24, FBXO24, FBXO24/PCOLCE, PCOLCE, MOSPD3, TFR2, TFR2/ACTL6B, ACTL6B, GNB2, GIGYF1, POP7, EPHB4, SLC12A9/EPHB4, SLC12A9, SLC12…
chr8	0.7	1000	4	1.16	0.86	105	70	5	genes: GSDMD, EEF1D, TIGD5/EEF1D, MAPK15, PLEC/PARP10, PARP10, PARP10/SPATC1, CYHR1, RECQL4/LRRC14, ARHGAP39/LRRC24/C8orf82, RPL8, ZNF517; lncRNAs: RP11-661A12.5	genes: MROH6, TIGD5/PYCRL, PYCRL, TSTA3/PYCRL, TSTA3, ZNF623, ZNF707, ZNF707/MAPK15, FAM83H/MAPK15, FAM83H, SCRIB, SCRIB/PUF60, PUF60, NRBP2, EPPK1, PLEC, CYC1, WDR97/SHARPIN; lncRNAs: FAM83H-AS1, RP11-429J17.7	genes: RECQL4/LRRC14/MFSD3/ARHGAP39/LRRC24/C8orf82, ZNF251, ZNF34/RPL8, ZNF34, ZNF7, COMMD5/ZNF7, COMMD5, ZNF250; lncRNAs: ZNF252P-AS1	genes: SHARPIN, HSF1/BOP1, HSF1, DGAT1, SCRT1, TMEM249/SLC52A2, SLC52A2, ADCK5, ADCK5/CPSF1, CPSF1, SLC39A4/CPSF1, SLC39A4, TONSL/VPS28, TONSL, KIFC2/CYHR1, GPT/RECQL4/MFSD3, GPT, GPT/MFSD3, RECQL4/LRRC14/LRRC24, LRRC14/LRRC24, LRRC14/LRRC24/C8orf82, LRRC14/ARHGAP39/LRRC24/C8orf82, ARHGAP39/C8orf82, ARHGAP39; lncRNAs: none	genes: RP13-582O9.6, GLI4/RP13-582O9.6, ZNF696, TOP1MT, RHPN1, MAFA, ZC3H3, NAPRT; lncRNAs: MINCR
chr9	0.7	100	5	1.11	0.84	141	79	11	genes: PTGES2, LCN2, C9orf16, SWI5, CERCAM, ODF2, GLE1, SH3GLB2; lncRNAs: none	genes: SPTAN1, WDR34, SET, PKN3, ZDHHC12/PKN3, ZER1, TBC1D13, ENDOG/C9orf114, C9orf114, CCBL1, LRRC8A/CCBL1, LRRC8A, PHYHD1, RP11-101E3.5, RP11-101E3.5/NUP188, NUP188, PRRX2; lncRNAs: RP11-545E17.3	genes: GARNL3, SLC2A8, ZNF79, RPL12, RPL12/LRSAM1, LRSAM1, LRSAM1/FAM129B, FAM129B, STXBP1, PTRH1, TOR2A, SH2D3C, CDK9, FPGS, FPGS/ENG, ENG, ST6GALNAC6, ST6GALNAC4, PIP5KL1, NAIF1/SLC25A25, SLC25A25; lncRNAs: RP11-203J24.9, RP11-203J24.8, RP11-379C10.1, SLC25A25-AS1	genes: ZDHHC12, FAM73B, DOLPP1, PPP2R4/CRAT, PPP2R4, NTMT1, ASB6, TOR1B; lncRNAs: RP11-247A12.2, C9orf106, RP11-65J3.14/LINC00963, LINC00963	genes: RAB14/CNTRL, RAB14, RAB14/GSN, GSN, STOM; lncRNAs: RP11-162D16.2	genes: MEGF9, FBXW2, PSMD5, PHF19, TRAF1, CNTRL, CIZ1, DNM1/CIZ1, DNM1, GOLGA2/SWI5, AL359091.2, TRUB2, COQ4/TRUB2, COQ4, SLC27A4, URM1, USP20, FNBP1, GPR107, NCS1; lncRNAs: PSMD5-AS1
chr10	0.7	100	3	1.59	2.14	92	49	5	genes: PITX3, FBXL15/CUEDC2, ACTR1A; lncRNAs: none	genes: ELOVL3, PITX3/ELOVL3, GBF1, NFKB2, FBXL15/PSD/CUEDC2, FBXL15/PSD, CUEDC2, TMEM180, ACTR1A/SUFU, SUFU, TRIM8, ARL3, SFXN2/ARL3, SFXN2, SFXN2/WBP1L, CNNM2; lncRNAs: C10orf95/RPARP-AS1, RP11-47A8.5	genes: DNAJC12, SIRT1, HERC4, HNRNPH3/PBLD, HNRNPH3, HNRNPH3/RUFY2, RUFY2, DNA2, SLC25A16, TET1, CCAR1, DDX50, DDX21, DDX21/KIF1BP, KIF1BP, SRGN, VPS26A, SUPV3L1, HK1, TACR2; lncRNAs: RP11-57G10.8	genes: DPCD, FBXW4, FGF8, NPM3, MGEA5, KCNIP2, HPS6, LDB1, PPRC1, NOLC1; lncRNAs: RP11-190J1.3, KCNIP2-AS1
chr11	0.7	1000	4	1.24	0.93	128	62	4	genes: ATG2A, ATG2A/PPP2R5B, SAC3D1, SAC3D1/NAALADL1, NAALADL1, CDCA5, ZFPL1/TMEM262/CDCA5, VPS51, VPS51/TM7SF2, TM7SF2, ZNHIT2/FAU/TM7SF2, LTBP3; lncRNAs: none	genes: ZNHIT2/FAU/SYVN1/TM7SF2, POLA2, CDC42EP2, DPF2, TIGD3/DPF2, SLC25A45, FAM89B/SSSCA1/EHBP1L1; lncRNAs: NEAT1	genes: RASGRP2, SF1, MAP4K2, MEN1/MAP4K2, MEN1, CDC42BPG, EHD1, PPP2R5B, BATF2, ZFPL1/CDCA5, ZFPL1/TMEM262, ZNHIT2/TM7SF2, ZNHIT2; lncRNAs: MIR194-2HG	genes: FAM89B/SSSCA1, EHBP1L1, SIPA1, RELA, KAT5/RNASEH2C, KAT5, AP5B1, MUS81, EFEMP2, FIBP/CCDC85B/FOSL1, FIBP, FIBP/CCDC85B, CCDC85B/FOSL1, FOSL1, SART1, BANF1/EIF1AD, SF3B2, SF3B2/PACS1, PACS1, KLC2, KLC2/RAB1B, ZPR1, SIK3, PCSK7/RNF214; lncRNAs: MALAT1, RP11-770G2.2	genes: ZNHIT2/FAU/VPS51/SYVN1/TM7SF2, ZNHIT2/VPS51/TM7SF2, FAU/SYVN1, SYVN1, SPDYC, CAPN1; lncRNAs: none
chr12	0.7	1000	3	1.34	2.06	69	45	2	genes: NCAPD2, GAPDH/IFFO1, CDCA3/USP5, USP5/TPI1/SPSB2/LRRC23, TPI1/SPSB2, SPSB2/LRRC23, ENO2/ATN1, C12orf57/ATN1/PTPN6, C12orf57/ATN1, C12orf57/PTPN6, PTPN6/PHB2, RBP5, RBP5/CLSTN3; lncRNAs: none	genes: GAPDH/NCAPD2/IFFO1, GAPDH/NCAPD2, IFFO1, NOP2, CHD4, LPAR5, LPAR5/ACRBP, ACRBP, ING4, ING4/ZNF384, ZNF384, COPS7A, MLF2, PTMS/MLF2, LAG3, GPR162, GPR162/P3H3, GNB3, USP5/TPI1, USP5/TPI1/SPSB2; lncRNAs: none	genes: TPI1/SPSB2/LRRC23, ATN1, C12orf57, PHB2, C1RL, CLSTN3, PEX5; lncRNAs: C1RL-AS1, RP11-273B20.3	genes: TNFRSF1A, LTBR, VAMP1, MRPL51/NCAPD2, GAPDH; lncRNAs: none
chr13	0.7	100	2	1.07	1.07	39	1	1	genes: none; lncRNAs: none	genes: none; lncRNAs: MIR17HG	genes: GPC5; lncRNAs: none
chr14	0.9	100	2	1.23	1.56	36	16	4	genes: SLC7A7, REM2/LRP10, RBM23, CDH24/ACIN1, ACIN1; lncRNAs: CTD-2555K7.2, RP11-298I3.4	genes: LRP10, RBM23/PRMT5, C14orf93, PSMB5, CDH24, C14orf119/ACIN1; lncRNAs: RP11-298I3.1	genes: ABHD4, OXA1L, MRPL52/SLC7A7, REM2, PRMT5; lncRNAs: CH17-302M23.1
chr15	0.7	100	3	0.83	1.24	72	34	4	genes: none; lncRNAs: none	genes: RBPMS2, SPG21, MTFMT, UBAP1L, PDCD7/UBAP1L, PDCD7, CLPX, PARP16, IGDCC4, DPP8, HACD3, VWA9/SLC24A1, SLC24A1, SLC24A1/DENND4A, DENND4A/RAB11A, RAB11A, MEGF11; lncRNAs: RP11-325L12.7	genes: SMAD3, AAGAB, AAGAB/IQCH, IQCH, C15orf61, MAP2K5, RP11-315D16.2/PIAS1, RP11-315D16.2, FEM1B; lncRNAs: RP11-798K3.2, RP11-34F13.3	genes: TIPIN/MAP2K1, MAP2K1, SNAPC5/RPL4, SNAPC5, RPL4/ZWILCH, ZWILCH, LCTL, SMAD6; lncRNAs: LINC01169
chr16	0.7	100	2	1.76	1.71	196	130	11	genes: TNFRSF12A/HCFC1R1; lncRNAs: none	genes: MPG, NPRL3, HBM, HBA2, HBA1, HBA1/HBQ1, HBQ1, LUC7L, FAM234A, ARHGDIG, PDIA2/AXIN1, AXIN1, MRPL28/TMEM8A, TMEM8A, NME4/DECR2, NME4, CAPN15, PRR35, PRR35/PIGQ, PIGQ, PIGQ/RAB40C, RAB40C, WFIKKN1/C16orf13/FAM195A/RAB40C/MSLN, WFIKKN1/RAB40C, WFIKKN1, WFIKKN1/C16orf13, FAM195A/MSLN, MSLN, CHTF18/RPUSD1, RPUSD1, CHTF18/PRR25/RPUSD1, CHTF18, PRR25, UBE2I, BAIAP3, TSR3/GNPTG, GNPTG, UNKL, C16orf…	genes: TNFRSF12A/HCFC1R1/THOC6, HCFC1R1/THOC6, HCFC1R1/THOC6/CCDC64B, THOC6/CCDC64B, MMP25, IL32, ZNF213, ZNF200, ZNF263, TIGD7/ZNF75A; lncRNAs: RP11-473M20.11, ZNF213-AS1, RP11-473M20.16, AJ003147.8, AJ003147.9, LA16c-306E5.3
chr17	0.7	700	11	1.19	0.64	350	189	26	genes: COASY, MLX, FAM134C, FAM134C/TUBG1, CCR10, VPS25, VPS25/WNK4, RND2/VAT1, NBR1/BRCA1, RECQL5, GALK1, WBP2, TRIM47, TRIM65, ACOX1/FBF1, SPHK1, NPLOC4, PDE6G/NPLOC4, PDE6G, OXLD1/CCDC137/PDE6G, OXLD1/CCDC137, CCDC137, HGS/RP13-1032I1.10, ARHGDIA, SLC16A3, SLC16A3/CSNK1D, CSNK1D, OGFOD3, HEXDC, WDR45B, RAB40B, FN3KRP, FN3K, FN3K/TBCD; lncRNAs: RP11-400F19.8, RP13-516M14.1/RP13-516M14.4, RP11-3…	genes: METTL23/MFSD11, MFSD11, SEC14L1, SEPT9; lncRNAs: RP11-285E9.6	genes: CHMP6, BAIAP2, AATK/BAIAP2, AATK, CEP131, ENTHD2, ENTHD2/C17orf89, C17orf89, SLC38A10, BAHCC1, ACTG1, FAAP100, PCYT2, RFNG; lncRNAs: CTD-2561B21.11, BAIAP2-AS1, LINC00482, RP11-1055B8.9, RP11-1055B8.2, RP11-1055B8.3/RP11-1055B8.10/RP11-1055B8.4, RP11-1055B8.10/RP11-1055B8.4, RP11-1055B8.4, RP13-766D20.4	genes: ADAM11, EFTUD2, GFAP, DCAKD, NMT1/DCAKD, PLCD3/ACBD4, ACBD4, HEXIM1, HEXIM2, FMNL1, MAP3K14, ARHGAP27, ARHGAP27/PLEKHM1; lncRNAs: CTD-2020K17.1, MAP3K14-AS1, MAPT-AS1	genes: TTC25, CNP/TTC25, CNP, DNAJC7, DNAJC7/NKIRAS2, DHX58, KCNH4, HCRT, GHDC, STAT5B, STAT5A, STAT5A/STAT3, STAT3, PTRF, ATP6V0A1, PSMC3IP, WNK4, COA3/CNTD1, BECN1/PSME3; lncRNAs: RP11-358B23.1	genes: SLC9A3R1, FDXR, USH1G, HID1, CDR2L, ICT1, KCTD2, SLC16A5, ARMC7, NT5C/ARMC7, NT5C, HN1, SUMO2/HN1, SUMO2, NUP85, NUP85/GGA3, GGA3, MRPS7/GGA3, MIF4GD/SLC25A19, SLC25A19, GRB2, TSEN54/LLGL2, MYO15B, MYO15B/RECQL5; lncRNAs: none	genes: VAT1, RND2, BRCA1; lncRNAs: none	genes: SECTM1, HEXDC/OGFOD3, C17orf62/HEXDC, C17orf62, NARF, FOXK2; lncRNAs: RP13-516M14.4, RP13-516M14.1	genes: ST6GALNAC2, ST6GALNAC1, MXRA7, MXRA7/JMJD6, METTL23/JMJD6; lncRNAs: RP11-666A8.8, SNHG16/RP11-666A8.8	genes: CAMKK1, P2RX1, ATP2A3, ZZEF1, ZZEF1/CYB5D2, CYB5D2, ANKFY1/CYB5D2, MLX/COASY, PSMC3IP/FAM134C, CCR10/PLEKHH3, EZH1, PSME3, PTGES3L-AARSD1, PTGES3L-AARSD1/RUNDC1, RUNDC1, RPL27, NBR1, NBR1/TMEM106A, TMEM106A, ARL4D, DHX8; lncRNAs: LINC00854, CTD-3014M21.1, LINC00910, RP11-392O1.4	genes: CASKIN2/TSEN54, H3F3B/UNK, H3F3B, UNC13D/WBP2, TRIM47/TRIM65, TRIM65/RP11-552F3.12, RP11-552F3.12, RP11-552F3.12/FBF1, FBF1, ACOX1, SRP68, ZACN/SRP68, ZACN/EXOC7, EXOC7, RNF157, UBALD2, UBALD2/QRICH2, QRICH2, PRPSAP1, SPHK1/PRPSAP1/UBE2O, SPHK1/PRPSAP1, UBE2O; lncRNAs: none	genes: FSCN2, ARL16/HGS, SLC25A10/RP13-1032I1.10, PPP1R27/FAM195B, P4HB, ARHGDIA/P4HB, ALYREF/ANAPC11, PCYT2/ANAPC11, MAFG/SIRT7, MAFG, PYCR1, NOTUM, ASPSCR1, STRA13/LRRC45/ASPSCR1, STRA13, STRA13/LRRC45, RAC3/LRRC45, RAC3/DCXR, DCXR, GPS1, DUS1L, FASN, FASN/CCDC57, CCDC57; lncRNAs: RP11-1055B8.3
chr18	0.7	100	2	1.99	1.00	71	9	2	genes: MYL12B; lncRNAs: RP11-838N2.5	genes: METTL4/NDC80, NDC80, SMCHD1, EMILIN2, LPIN2/EMILIN2, LPIN2, MYL12A; lncRNAs: RP13-270P17.2	genes: TGIF1; lncRNAs: none
chr19	0.9	100	5	1.67	1.24	158	105	4	genes: OLFM2, CDKN2D, DDX39A/ADGRE5, PKN1, PTGER1, GIPC1, DNAJB1; lncRNAs: none	genes: ANGPTL6, EIF3G, DNMT1, MRPL4, ICAM1, ICAM1/ICAM5, ICAM5, ZGLP1/RAVER1, RAVER1, ICAM3/RAVER1, TYK2, CDC37, CDC37/PDE4A, PDE4A, KEAP1, S1PR5, ATG4D, KRI1, CDKN2D/KRI1, SLC44A2, ILF3, QTRT1, DNM2, TMED1, CARM1; lncRNAs: none	genes: PTGER1/GIPC1/PKN1, DNAJB1/TECR, TECR, NDUFB7; lncRNAs: none	genes: CTD-2192J16.17, ZNF490, CTD-2192J16.22/MAN2B1, MAN2B1, MAN2B1/WDR83, WDR83, DHPS, FBXW9, TNPO2, ASNA1/C19orf43, C19orf43, ASNA1, HOOK2, DNASE2/HOOK2, DNASE2, KLF1, GCDH, SYCE2, FARSA, CALR, CALR/RAD23A, RAD23A, GADD45GIP1/RAD23A, GADD45GIP1, DAND5, NFIX, LYL1/NFIX, LYL1/TRMT1, LYL1, TRMT1/NACC1, STX10/IER2, IER2; lncRNAs: none	genes: ZNF317, ZNF426, ZNF121, ZNF561, ZNF562, ZNF846, FBXL12, UBL5/FBXL12, PIN1; lncRNAs: CTD-2623N2.5, CTD-2623N2.11	genes: CCDC130, CCDC130/MRI1, MRI1, C19orf53/MRI1, C19orf53, AC008686.1, ZSWIM4, NANOS3, NANOS3/C19orf57, C19orf57, C19orf57/CC2D1A, CC2D1A, DCAF15/PODNL1, DCAF15/RFX1, RFX1, RLN3, RLN3/IL27RA, IL27RA, PALM3, CTB-55O6.8, C19orf67, SAMD1/PRKACA, PRKACA, ASF1B, ADGRL1, ADGRE5, DDX39A, PTGER1/PKN1; lncRNAs: CTB-55O6.12, CTC-548K16.2
chr20	0.7	1000	2	1.02	0.83	90	16	10	genes: none; lncRNAs: none	genes: ARFGEF2, CSE1L, STAU1, DDX27, ZNFX1/DDX27, ZNFX1, B4GALT5, SLC9A8, SPATA2, RNF114, SNAI1; lncRNAs: ZFAS1, TRERNA1, RP11-112L6.3, RP11-112L6.2/LINC01273, LINC01271/LINC01270	genes: CEBPB, PTPN1, PTPN1/FAM65C, FAM65C, PARD6B; lncRNAs: RP11-112L6.3/RP11-112L6.2, LINC01272, LINC01270/LINC01272, LINC01270, LINC01271
chr21	0.7	100	3	1.45	1.15	53	14	4	genes: PFKL; lncRNAs: none	genes: RRP1B, PDXK, CSTB, RRP1, AGPAT3, TRAPPC10; lncRNAs: AATBC	genes: WDR4, WDR4/NDUFV3, NDUFV3, PKNOX1; lncRNAs: AP001628.6, ERVH48-1	genes: CH507-9B2.4/CH507-9B2.3, CH507-9B2.3, C21orf2; lncRNAs: CH507-9B2.8
chr22	0.7	100	3	1.93	1.76	67	26	2	genes: MED15, SDF2L1; lncRNAs: none	genes: DGCR6L, ZNF74, KLHL22, MED15/KLHL22; lncRNAs: none	genes: YDJC, YDJC/CCDC116, PPIL2, YPEL1/PPIL2, YPEL1, MAPK1, PPM1F, TOP3B, PRAME; lncRNAs: TMEM191C	genes: PI4KA, PI4KA/SNAP29, SNAP29, CRKL, LZTR1, THAP7/LZTR1, THAP7, P2RX6, HIC2, YDJC/UBE2L3, UBE2L3; lncRNAs: XXbac-B135H6.15
chrX	0.7	100	2	1.53	1.00	60	39	1	genes: EMD, RPL10; lncRNAs: none	genes: FLNA, RPL10/DNASE1L1, RPL10/DNASE1L1/TAZ, TAZ, ATP6AP1, ATP6AP1/GDI1, FAM50A/GDI1, PLXNA3, LAGE3/PLXNA3, LAGE3, SLC10A3/UBL4A, SLC10A3, FAM3A, G6PD, G6PD/IKBKG, IKBKG, GAB3, DKC1; lncRNAs: none	genes: FAM58A, PNCK, PNCK/SLC6A8, SLC6A8, BCAP31, BCAP31/ABCD1, ABCD1, PLXNB3, PLXNB3/SRPK3, IDH3G/SSR4, IDH3G, SSR4, ARHGAP4, ARHGAP4/RENBP, HCFC1, TMEM187/HCFC1, TMEM187, IRAK1/MECP2, MECP2; lncRNAs: U52111.14

## Sheet: KEGG_enrichment
chromosome	Cluster1	Cluster2	Cluster3	Cluster4	Cluster5	Cluster6	Cluster7	Cluster8	Cluster9	Cluster10	Cluster11
chr1	Proteasome,Inositol phosphate metabolism,Phosphatidylinositol signaling system	-	-	-	-	Systemic lupus erythematosus,Lysosome,Spliceosome	-	-	-	-	Protein processing in endoplasmic reticulum,Cytokine-cytokine receptor interaction
chr2	Mismatch repair,Colorectal cancer,Pathways in cancer	-
chr3	-	-	-	-
chr4	-	Pathways in cancer
chr5	Progesterone-mediated oocyte maturation,Oocyte meiosis,Cell cycle	-
chr6	Systemic lupus erythematosus	Amoebiasis,Pathogenic Escherichia coli infection,Gap junction,Phagosome	-	-
chr7	-	-
chr8	Metabolic pathways	-	-	-
chr9	-	Glycosphingolipid biosynthesis - ganglio series,Metabolic pathways	-	-	-
chr10	Pathways in cancer	-	-
chr11	-	MAPK signaling pathway	Spliceosome,Osteoclast differentiation	Protein processing in endoplasmic reticulum
chr12	Glycolysis / Gluconeogenesis,Metabolic pathways	-	Alzheimer's disease,Cytokine-cytokine receptor interaction
chr13	-	-
chr14	RNA transport	-
chr15	-	Pathways in cancer	-
chr16	mTOR signaling pathway,Base excision repair,African trypanosomiasis,Aldosterone-regulated sodium reabsorption,Malaria,Endometrial cancer,RNA transport,Pyrimidine metabolism	-
chr17	-	Adherens junction,Regulation of actin cytoskeleton	-	Acute myeloid leukemia,Jak-STAT signaling pathway,Chronic myeloid leukemia,ErbB signaling pathway,Pathways in cancer,Hepatitis C,Chemokine signaling pathway	RNA transport	-	-	-	Calcium signaling pathway	-	-
chr18	-	-
chr19	Cell adhesion molecules (CAMs)	-	Lysosome,Protein processing in endoplasmic reticulum	-	Calcium signaling pathway
chr20	-	-
chr21	Metabolic pathways	-	-
chr22	-	-	-
chrX	Epithelial cell signaling in Helicobacter pylori infection,MAPK signaling pathway	Protein processing in endoplasmic reticulum

## Sheet: GO_enrichment
chromosome	Cluster1	Cluster2	Cluster3	Cluster4	Cluster5	Cluster6	Cluster7	Cluster8	Cluster9	Cluster10	Cluster11
chr1	regulation of cellular amino acid metabolic process,negative regulation of ubiquitin-protein ligase activity involved in mitotic cell cycle,SCF-dependent proteasomal ubiquitin-dependent protein catabolic process,regulation of ubiquitin-protein ligase activity involved in mitotic cell cycle,antigen processing and presentation of exogenous peptide antigen via MHC class I, TAP-dependent,positive reg…	termination of RNA polymerase II transcription,fatty acid beta-oxidation,signal transduction by p53 class mediator,regulation of carbohydrate biosynthetic process,fatty acid oxidation,fatty acid catabolic process,lipid oxidation,positive regulation of autophagy,DNA-templated transcription, termination,positive regulation of translation,monocarboxylic acid catabolic process,regulation of cellular …	regulation of anion transmembrane transport,excretion,chloride transmembrane transport,regulation of anion transport,chloride transport,inorganic anion transmembrane transport,response to unfolded protein,inorganic anion transport,response to topologically incorrect protein,anion transmembrane transport	-	water-soluble vitamin biosynthetic process	chromatin silencing,negative regulation of gene expression, epigenetic	-	-	-	protein-DNA complex assembly,protein-DNA complex subunit organization,DNA conformation change,positive regulation of cellular component biogenesis,nucleosome assembly,regulation of macroautophagy,chromatin assembly,nucleosome organization,chromatin assembly or disassembly,DNA packaging,macroautophagy,regulation of autophagy,regulation of cellular component size,regulation of anatomical structure …	glycoprotein catabolic process,protein polyubiquitination,SCF-dependent proteasomal ubiquitin-dependent protein catabolic process,regulation of chromosome organization,ubiquitin-dependent ERAD pathway,ERAD pathway,negative regulation of chromosome organization,proteasomal protein catabolic process,post-translational protein modification,tumor necrosis factor-mediated signaling pathway,response to…
chr2	positive regulation of helicase activity,regulation of helicase activity,determination of adult lifespan,somatic hypermutation of immunoglobulin genes,somatic diversification of immune receptors via somatic mutation,positive regulation of isotype switching,negative regulation of DNA recombination,positive regulation of DNA recombination,multicellular organism aging,regulation of isotype switching…	RNA splicing,mRNA processing,regulation of RNA splicing,RNA splicing, via transesterification reactions with bulged adenosine as nucleophile,mRNA splicing, via spliceosome,RNA splicing, via transesterification reactions,nucleocytoplasmic transport,nuclear transport
chr3	tRNA aminoacylation for protein translation,tRNA aminoacylation,amino acid activation,retina development in camera-type eye,cell growth,regulation of proteasomal protein catabolic process,tRNA metabolic process,developmental cell growth,negative regulation of cellular catabolic process,negative regulation of protein kinase activity,regulation of proteolysis involved in cellular protein catabolic …	-	nucleoside diphosphate phosphorylation,nucleotide phosphorylation,nucleoside diphosphate metabolic process,purine ribonucleotide biosynthetic process,purine nucleotide biosynthetic process,ribonucleotide biosynthetic process,ribose phosphate biosynthetic process,purine-containing compound biosynthetic process,purine ribonucleoside triphosphate metabolic process,ribonucleoside triphosphate metabol…	regulation of organelle assembly,microtubule-based movement,cilium assembly,cilium organization
chr4	positive regulation of B cell activation,regulation of B cell activation,regulation of organelle assembly,double-strand break repair,regulation of protein stability,DNA recombination,B cell activation,positive regulation of lymphocyte activation,positive regulation of leukocyte activation,positive regulation of cell activation	-
chr5	regulation of mitotic nuclear division,regulation of nuclear division,mitotic nuclear division,regulation of protein modification by small protein conjugation or removal,mRNA catabolic process,RNA catabolic process,peptidyl-lysine modification	monosaccharide transport,carbohydrate transport
chr6	nucleosome assembly,chromatin assembly,nucleosome organization,chromatin silencing,chromatin assembly or disassembly,negative regulation of gene expression, epigenetic,DNA packaging,protein-DNA complex assembly,protein-DNA complex subunit organization,DNA conformation change,DNA replication-dependent nucleosome assembly,DNA replication-dependent nucleosome organization,chromatin silencing at rDNA…	regulation of endopeptidase activity,regulation of peptidase activity,negative regulation of endopeptidase activity,negative regulation of peptidase activity,negative regulation of proteolysis,positive regulation of reactive oxygen species metabolic process,negative regulation of hydrolase activity,xenobiotic metabolic process,cellular response to xenobiotic stimulus,response to xenobiotic stimul…	regulation of insulin secretion,regulation of peptide hormone secretion,insulin secretion,peptide hormone secretion,regulation of hormone secretion,protein-DNA complex subunit organization,hormone secretion,purine ribonucleoside monophosphate metabolic process,purine nucleoside monophosphate metabolic process,hormone transport,ribonucleoside monophosphate metabolic process,nucleoside monophosphat…	transcription initiation from RNA polymerase II promoter,female pregnancy,multi-multicellular organism process,DNA-templated transcription, initiation
chr7	-	-
chr8	intermediate filament cytoskeleton organization,intermediate filament-based process,regulation of cytokine-mediated signaling pathway,electron transport chain,regulation of response to cytokine stimulus,negative regulation of defense response,negative regulation of response to external stimulus,purine ribonucleoside monophosphate metabolic process,purine nucleoside monophosphate metabolic process…	-	apoptotic nuclear changes,cellular component disassembly involved in execution phase of apoptosis,mRNA polyadenylation,RNA polyadenylation,double-strand break repair,execution phase of apoptosis,mRNA 3'-end processing,double-strand break repair via homologous recombination,recombinational repair,RNA 3'-end processing,mRNA transport,nucleic acid transport,RNA transport,establishment of RNA localiz…	-
chr9	-	sialylation,regulation of muscle cell differentiation,protein N-linked glycosylation via asparagine,peptidyl-asparagine modification,oligosaccharide metabolic process,protein N-linked glycosylation,positive regulation of muscle cell differentiation,glycolipid metabolic process,liposaccharide metabolic process,muscle cell differentiation,muscle cell development,positive regulation of multi-organis…	peptidyl-proline modification,spindle organization,microtubule cytoskeleton organization	neutrophil degranulation,neutrophil activation involved in immune response,neutrophil activation,neutrophil mediated immunity,regulation of viral life cycle,regulation of protein localization to membrane,regulation of viral process,regulation of symbiosis, encompassing mutualism through parasitism,viral life cycle,cilium assembly,cilium organization,regulation of multi-organism process	-
chr10	ARF protein signal transduction,regulation of ARF protein signal transduction,Golgi vesicle transport,post-Golgi vesicle-mediated transport,dorsal/ventral pattern formation,regulation of DNA binding transcription factor activity,smoothened signaling pathway,positive regulation of NF-kappaB transcription factor activity,ER to Golgi vesicle-mediated transport,regulation of Ras protein signal transd…	methylation-dependent chromatin silencing,regulation of chromatin silencing,positive regulation of histone methylation,RNA secondary structure unwinding,negative regulation of chromatin organization,regulation of histone methylation,negative regulation of transforming growth factor beta receptor signaling pathway,negative regulation of cellular response to transforming growth factor beta stimulus…	regionalization,pattern specification process,determination of left/right symmetry,Wnt signaling pathway,determination of bilateral symmetry,cell-cell signaling by wnt,specification of symmetry,embryonic limb morphogenesis,embryonic appendage morphogenesis,epithelial to mesenchymal transition,appendage morphogenesis,limb morphogenesis,central nervous system neuron differentiation,appendage develo…
chr11	-	-	-	autophagy,process utilizing autophagic mechanism
chr12	NADH regeneration,canonical glycolysis,glucose catabolic process to pyruvate,glycolytic process through fructose-6-phosphate,glycolytic process through glucose-6-phosphate,glucose catabolic process,NADH metabolic process,positive regulation of cell killing,hexose catabolic process,monosaccharide catabolic process,regulation of cell killing,NAD metabolic process,signal transduction by p53 class me…	protein import	cellular response to mechanical stimulus,tumor necrosis factor-mediated signaling pathway,positive regulation of I-kappaB kinase/NF-kappaB signaling,response to mechanical stimulus,extrinsic apoptotic signaling pathway,regulation of I-kappaB kinase/NF-kappaB signaling,I-kappaB kinase/NF-kappaB signaling,cellular response to tumor necrosis factor,cellular response to external stimulus,cellular res…
chr13	-	-
chr14	mRNA processing,RNA splicing,regulation of hemopoiesis	-
chr15	-	extrinsic apoptotic signaling pathway,regulation of apoptotic signaling pathway,regulation of extrinsic apoptotic signaling pathway,regulation of response to cytokine stimulus,gastrulation,regulation of cysteine-type endopeptidase activity involved in apoptotic process,fat cell differentiation,regulation of cysteine-type endopeptidase activity,regulation of protein modification by small protein c…	mitotic cell cycle checkpoint,cell cycle checkpoint,negative regulation of mitotic cell cycle
chr16	oxygen transport,gas transport	-
chr17	-	-	negative regulation of cyclin-dependent protein serine/threonine kinase activity,negative regulation of cyclin-dependent protein kinase activity,regulation of cyclin-dependent protein serine/threonine kinase activity,regulation of cyclin-dependent protein kinase activity,negative regulation of protein serine/threonine kinase activity,regulation of protein serine/threonine kinase activity,negative…	interleukin-15-mediated signaling pathway,cellular response to interleukin-15,response to interleukin-15,JAK-STAT cascade involved in growth hormone signaling pathway,growth hormone receptor signaling pathway,cellular response to growth hormone stimulus,creatinine metabolic process,response to growth hormone,interleukin-7-mediated signaling pathway,response to interleukin-7,cellular response to i…	inner ear receptor stereocilium organization,sulfur compound transport,inner ear receptor cell development,inner ear receptor cell differentiation,mechanoreceptor differentiation	negative regulation of organelle organization	-	sialylation,protein N-linked glycosylation via asparagine,peptidyl-asparagine modification,oligosaccharide metabolic process,protein N-linked glycosylation,protein glycosylation,macromolecule glycosylation,glycosylation,glycoprotein biosynthetic process,glycoprotein metabolic process	-	-	replication fork processing,DNA-dependent DNA replication maintenance of fidelity
chr18	-	-
chr19	-	epithelial cell migration,epithelium migration,tissue migration,ameboidal-type cell migration	-	-	calcium-mediated signaling using intracellular calcium source
chr20	-	intrinsic apoptotic signaling pathway in response to endoplasmic reticulum stress,response to endoplasmic reticulum stress,intrinsic apoptotic signaling pathway
chr21	rRNA processing,rRNA metabolic process,ribosome biogenesis,ncRNA processing,negative regulation of hydrolase activity,ribonucleoprotein complex biogenesis,neutrophil degranulation,neutrophil activation involved in immune response,neutrophil activation,neutrophil mediated immunity	-	-
chr22	-	peptidyl-serine phosphorylation,peptidyl-serine modification,positive regulation of cell migration,regulation of cytoskeleton organization,positive regulation of cell motility,positive regulation of cellular component movement,positive regulation of locomotion	-
chrX	semaphorin-plexin signaling pathway,developmental cell growth,negative regulation of axonogenesis,myeloid cell development,regulation of cell morphogenesis involved in differentiation,establishment of protein localization to membrane,negative regulation of cell development,regulation of axon extension,negative regulation of cell morphogenesis involved in differentiation,regulation of developmenta…	axon extension,positive regulation of cell cycle,neuron projection extension,histone acetylation,internal peptidyl-lysine acetylation,negative regulation of cell projection organization,regulation of axonogenesis,internal protein amino acid acetylation,peptidyl-lysine acetylation,cellular respiration,regulation of blood pressure,protein acetylation,developmental cell growth,developmental growth i…
